# Supplementary material for: Adaptive Expression and ncRNA Regulation of Genes Related to Digestion and Metabolism in Stomach of Red Pandas during Suckling and Adult Periods
Source: Animals (Basel). 2024 Jun 15;14(12):1795. doi: 10.3390/ani14121795 (PMC11200446; doi:10.3390/ani14121795)
Supplement: Supplementary file 1 [file animals-14-01795-s001.zip › Supplementary Tables.xls]

## Sheet: Guide
Guide for supplementary tables
Table S1 The descriptions of the 12 strand-specific RNA-seq libraries for two mammals used in this study
Table S2 The descriptions of the 12 sRNA-seq libraries for two mammals used in this study
Table S3 Significantly enriched GO categories for up-regulated DE-mRNAs in stomach samples of adult group compared with the suckling group in red pandas. The significantly enriched top 60 categories were selected for display
Table S4 Significantly enriched KEGG categories for up-regulated DE-mRNAs in stomach samples of adult group compared with the suckling group in red pandas
Table S5 Significantly enriched GO categories for down-regulated DE-mRNAs in stomach samples of adult group compared with the suckling group in red pandas. The significantly enriched top 60 categories were selected for display
Table S6 Significantly enriched KEGG categories for down-regulated DE-mRNAs in stomach samples of adult group compared with the suckling group in red pandas
Table S7 DE-mRNAs related to digestion and metabolism in stomach samples of adult group compared with the suckling group in red pandas
Table S8 Primer sequences of 9 DE-mRNAs between two different feeding periods in red pandas for real-time PCR
Table S9 Significantly enriched GO categories for up-regulated DE-mRNAs in stomach samples of adult group compared with the suckling group in ferrets. The significantly enriched top 60 categories were selected for display
Table S10 Significantly enriched KEGG categories for up-regulated DE-mRNAs in stomach samples of adult group compared with the suckling group in ferrets
Table S11 Significantly enriched GO categories for down-regulated DE-mRNAs in stomach samples of adult group compared with the suckling group in ferrets. The significantly enriched top 60 categories were selected for display
Table S12 Significantly enriched KEGG categories for down-regulated DE-mRNAs in stomach samples of adult group compared with the suckling group in ferrets
Table S13 DE-mRNAs related to digestion and metabolism in stomach samples of adult group compared with the suckling group in ferrets
Table S14 Significantly enriched GO categories for target mRNAs of up-regulated DE-lncRNAs in stomach samples of adult group compared with the suckling group in red pandas. The significantly enriched top 60 categories were selected for display
Table S15 Significantly enriched KEGG categories for target mRNAs of up-regulated DE-lncRNAs in stomach samples of adult group compared with the suckling group in red pandas
Table S16 Significantly enriched GO categories for target mRNAs of down-regulated DE-lncRNAs in stomach samples of adult group compared with the suckling group in red pandas. The significantly enriched top 60 categories were selected for display
Table S17 Significantly enriched KEGG categories for target mRNAs of down-regulated DE-lncRNAs in stomach samples of adult group compared with the suckling group in red pandas
Table S18 target mRNAs of DE-lncRNAs related to digestion and metabolism in stomach samples of adult group compared with the suckling group in red pandas
Table S19 Significantly enriched GO categories for target mRNAs of up-regulated DE-lncRNAs in stomach samples of adult group compared with the suckling group in ferrets. The significantly enriched top 60 categories were selected for display
Table S20 Significantly enriched KEGG categories for target mRNAs of up-regulated DE-lncRNAs in stomach samples of adult group compared with the suckling group in ferrets
Table S21 Significantly enriched GO categories for target mRNAs of down-regulated DE-lncRNAs in stomach samples of adult group compared with the suckling group in ferrets. The significantly enriched top 60 categories were selected for display
Table S22 Significantly enriched KEGG categories for target mRNAs of down-regulated DE-lncRNAs in stomach samples of adult group compared with the suckling group in ferrets
Table S23 target mRNAs of DE-lncRNAs related to digestion and metabolism in stomach samples of adult group compared with the suckling group in ferrets
Table S24 Significantly enriched GO categories for target mRNAs of up-regulated DE-miRNAs in stomach samples of adult group compared with the suckling group in red pandas. The significantly enriched top 60 categories were selected for display
Table S25 Significantly enriched KEGG categories for target mRNAs of up-regulated DE-miRNAs in stomach samples of adult group compared with the suckling group in red pandas
Table S26 Significantly enriched GO categories for target mRNAs of down-regulated DE-miRNAs in stomach samples of adult group compared with the suckling group in red pandas. The significantly enriched top 60 categories were selected for display
Table S27 Significantly enriched KEGG categories for target mRNAs of down-regulated DE-miRNAs in stomach samples of adult group compared with the suckling group in red pandas
Table S28 Significantly enriched GO categories for target mRNAs of up-regulated DE-miRNAs in stomach samples of adult group compared with the suckling group in ferrets. The significantly enriched top 60 categories were selected for display
Table S29 Significantly enriched KEGG categories for target mRNAs of up-regulated DE-miRNAs in stomach samples of adult group compared with the suckling group in ferrets
Table S30 Significantly enriched GO categories for target mRNAs of down-regulated DE-miRNAs in stomach samples of adult group compared with the suckling group in ferrets. The significantly enriched top 60 categories were selected for display
Table S31 Significantly enriched KEGG categories for target mRNAs of down-regulated DE-miRNAs in stomach samples of adult group compared with the suckling group in ferrets
Table S32 Significantly enriched GO categories for DE-mRNAs of regulatory network composed of up-regulated DE-lncRNAs, down-regulated DE-miRNAs and up-regulated DE-mRNAs in stomach samples of adult group compared with the suckling group in red pandas. The significantly enriched top 60 categories were selected for display.
Table S33 Significantly enriched KEGG pathways for DE-mRNAs of regulatory network composed of up-regulated DE-lncRNAs, down-regulated DE-miRNAs and up-regulated DE-mRNAs in stomach samples of adult group compared with the suckling group in red pandas.
Table S34 Regulation networks of up-regulated DE-lncRNAs, down-regulated DE-miRNAs and up-regulated DE-mRNAs that may interact related to digestion and metabolism in stomach samples of adult group compared with the suckling group in red pandas
Table S35 Significantly enriched GO categories for DE-mRNAs of regulatory network composed of up-regulated DE-lncRNAs, down-regulated DE-miRNAs and up-regulated DE-mRNAs in stomach samples of adult group compared with the suckling group in ferrets. The significantly enriched top 60 categories were selected for display.
Table S36 Significantly enriched KEGG pathways for DE-mRNAs of regulatory network composed of up-regulated DE-lncRNAs, down-regulated DE-miRNAs and up-regulated DE-mRNAs in stomach samples of adult group compared with the suckling group in ferrets.
Table S37 Regulation networks of up-regulated DE-lncRNAs, down-regulated DE-miRNAs and up-regulated DE-mRNAs that may interact related to digestion and metabolism in stomach samples of adult group compared with the suckling group in ferrets
Table S38 Significantly enriched GO categories for DE-mRNAs of regulatory network composed of down-regulated DE-lncRNAs, up-regulated DE-miRNAs and down-regulated DE-mRNAs in stomach samples of adult group compared with the suckling group in ferrets. The significantly enriched top 60 categories were selected for display.
Table S39 Significantly enriched KEGG pathways for DE-mRNAs of regulatory network composed of down-regulated DE-lncRNAs, up-regulated DE-miRNAs and down-regulated DE-mRNAs in stomach samples of adult group compared with the suckling group in ferrets.

## Sheet: Table S1
Table S1 The descriptions of the 12 strand-specific RNA-seq libraries for two mammals used in this study
Scientific name	Sample ID	Tissue	Developmental stage	Sex	Read length (bp)	Layout	Sequencing platform	Total clean data (reads)	Total clean data (G)	Database, genome version	aligned reads (%)
Ailurus fulgens	ARW1	Stomach	Adult	Female	150	Paired	Illumina Novaseq 6000	46661905	13.9986	DNA ZOO	83.76
Ailurus fulgens	ARW2	Stomach	Adult	Female	150	Paired	Illumina Novaseq 6000	45085064	13.5255	DNA ZOO	91
Ailurus fulgens	ARW3	Stomach	Adult	Female	150	Paired	Illumina Novaseq 6000	43159557	12.9479	DNA ZOO	93.37
Ailurus fulgens	SRW1	Stomach	Suckling	Female	150	Paired	Illumina Novaseq 6000	40790577	12.2372	DNA ZOO	86.78
Ailurus fulgens	SRW2	Stomach	Suckling	Male	150	Paired	Illumina Novaseq 6000	39502602	11.8508	DNA ZOO	87.94
Ailurus fulgens	SRW3	Stomach	Suckling	Female	150	Paired	Illumina Novaseq 6000	39793598	11.9381	DNA ZOO	88.42
Mustela putorius furo	AFW1	Stomach	Adult	Male	150	Paired	Illumina Novaseq 6000	41542292	12.4627	Ensembl, release 101	88.28
Mustela putorius furo	AFW2	Stomach	Adult	Female	150	Paired	Illumina Novaseq 6000	39932393	11.9797	Ensembl, release 101	85.19
Mustela putorius furo	AFW3	Stomach	Adult	Female	150	Paired	Illumina Novaseq 6000	49780650	14.9342	Ensembl, release 101	87.1
Mustela putorius furo	SFW1	Stomach	Suckling	Male	150	Paired	Illumina Novaseq 6000	38764303	11.6293	Ensembl, release 101	88.97
Mustela putorius furo	SFW2	Stomach	Suckling	Male	150	Paired	Illumina Novaseq 6000	39478901	11.8437	Ensembl, release 101	73.58
Mustela putorius furo	SFW3	Stomach	Suckling	Female	150	Paired	Illumina Novaseq 6000	38617530	11.5853	Ensembl, release 101	88.77

## Sheet: Table S2
Table S2 The descriptions of the 12 sRNA-seq libraries for two mammals used in this study
Scientific name	Sample ID	Tissue	Developmental stage	Sex	Read length (bp)	Layout	Sequencing platform	Total clean data (reads)	Total clean data (G)	Database, genome version	aligned reads (%)
Ailurus fulgens	ARW1	Stomach	Adult	Female	50	Single	Illumina Hiseq 2500/2000	7490966	0.374548	DNA ZOO	87.82
Ailurus fulgens	ARW2	Stomach	Adult	Female	50	Single	Illumina Hiseq 2500/2000	7318314	0.365916	DNA ZOO	87.12
Ailurus fulgens	ARW3	Stomach	Adult	Female	50	Single	Illumina Hiseq 2500/2000	7550043	0.377502	DNA ZOO	90.49
Ailurus fulgens	SRW1	Stomach	Suckling	Female	50	Single	Illumina Hiseq 2500/2000	6318009	0.3159	DNA ZOO	86.44
Ailurus fulgens	SRW2	Stomach	Suckling	Male	50	Single	Illumina Hiseq 2500/2000	8427518	0.421376	DNA ZOO	84.62
Ailurus fulgens	SRW3	Stomach	Suckling	Female	50	Single	Illumina Hiseq 2500/2000	7557975	0.377899	DNA ZOO	85.13
Mustela putorius furo	AFW1	Stomach	Adult	Male	50	Single	Illumina Hiseq 2500/2000	8590946	0.429547	Ensembl, release 101	85.31
Mustela putorius furo	AFW2	Stomach	Adult	Female	50	Single	Illumina Hiseq 2500/2000	7593511	0.379676	Ensembl, release 101	85.98
Mustela putorius furo	AFW3	Stomach	Adult	Female	50	Single	Illumina Hiseq 2500/2000	7635647	0.381782	Ensembl, release 101	89.39
Mustela putorius furo	SFW1	Stomach	Suckling	Male	50	Single	Illumina Hiseq 2500/2000	6957199	0.34786	Ensembl, release 101	89.39
Mustela putorius furo	SFW2	Stomach	Suckling	Male	50	Single	Illumina Hiseq 2500/2000	7943552	0.397178	Ensembl, release 101	86.68
Mustela putorius furo	SFW3	Stomach	Suckling	Female	50	Single	Illumina Hiseq 2500/2000	7659669	0.382983	Ensembl, release 101	87.37

## Sheet: Table S3
Table S3 Significantly enriched GO categories for up-regulated DE-mRNAs in stomach samples of adult group compared with the suckling group in red pandas. The significantly enriched top 60 categories were selected for display
Term ID	Term name	Pvalue	Count
GO:0050907	detection of chemical stimulus involved in sensory perception	8e-14	28
GO:0009593	detection of chemical stimulus	1.62e-13	30
GO:0007606	sensory perception of chemical stimulus	5.86e-13	30
GO:0050906	detection of stimulus involved in sensory perception	6.17e-13	31
GO:0004984	olfactory receptor activity	1.91e-11	21
GO:0050911	detection of chemical stimulus involved in sensory perception of smell	1.91e-11	21
GO:0007608	sensory perception of smell	8.04e-11	22
GO:0051606	detection of stimulus	1.3e-10	36
GO:0005216	ion channel activity	1.37e-09	33
GO:0015267	channel activity	2.53e-09	34
GO:0022803	passive transmembrane transporter activity	5.81e-09	34
GO:0046873	metal ion transmembrane transporter activity	5.81e-09	34
GO:0005261	cation channel activity	7.56e-09	25
GO:0007268	chemical synaptic transmission	4.18e-07	29
GO:0098916	anterograde trans-synaptic signaling	8.77e-07	29
GO:0099537	trans-synaptic signaling	8.77e-07	29
GO:0099536	synaptic signaling	1.22e-06	29
GO:0022839	ion gated channel activity	1.36e-06	22
GO:0022836	gated channel activity	1.83e-06	22
GO:0034702	ion channel complex	2.1e-06	19
GO:1902495	transmembrane transporter complex	2.84e-06	20
GO:1990351	transporter complex	3.27e-06	20
GO:0015077	monovalent inorganic cation transmembrane transporter activity	5.36e-06	25
GO:0004890	GABA-A receptor activity	7.66e-06	6
GO:0015370	solute:sodium symporter activity	1.08e-05	10
GO:0016917	GABA receptor activity	1.32e-05	6
GO:0034703	cation channel complex	2.06e-05	16
GO:0097060	synaptic membrane	2.4e-05	18
GO:0005549	odorant binding	3.26e-05	7
GO:0005244	voltage-gated ion channel activity	3.47e-05	14
GO:0022832	voltage-gated channel activity	4.04e-05	14
GO:0022843	voltage-gated cation channel activity	4.04e-05	13
GO:0015294	solute:cation symporter activity	4.49e-05	11
GO:0015081	sodium ion transmembrane transporter activity	4.75e-05	14
GO:0015672	monovalent inorganic cation transport	5.14e-05	25
GO:0015293	symporter activity	5.44e-05	11
GO:0035725	sodium ion transmembrane transport	5.85e-05	14
GO:0045211	postsynaptic membrane	6.01e-05	14
GO:0005343	organic acid:sodium symporter activity	8.14e-05	6
GO:0015085	calcium ion transmembrane transporter activity	9.69e-05	12
GO:0008509	anion transmembrane transporter activity	0.000107	21
GO:0006865	amino acid transport	0.000136	11
GO:0006814	sodium ion transport	0.000139	14
GO:0005342	organic acid transmembrane transporter activity	0.000144	13
GO:0046943	carboxylic acid transmembrane transporter activity	0.000187	13
GO:0005326	neurotransmitter transmembrane transporter activity	0.000187	7
GO:0042445	hormone metabolic process	0.000204	14
GO:0015291	secondary active transmembrane transporter activity	0.000216	15
GO:0006820	anion transport	0.000236	28
GO:0015171	amino acid transmembrane transporter activity	0.000253	9
GO:0005245	voltage-gated calcium channel activity	0.00029	6
GO:0070001	aspartic-type peptidase activity	0.000313	5
GO:0098656	anion transmembrane transport	0.000338	21
GO:0005262	calcium channel activity	0.000347	10
GO:0007605	sensory perception of sound	0.000365	12
GO:0051393	alpha-actinin binding	0.00037	6
GO:0003333	amino acid transmembrane transport	0.000437	9
GO:0008544	epidermis development	0.000471	18
GO:0005254	chloride channel activity	0.000517	8
GO:0031674	I band	0.000527	11

## Sheet: Table S4
Table S4 Significantly enriched KEGG categories for up-regulated DE-mRNAs in stomach samples of adult group compared with the suckling group in red pandas
Term ID	Term name	Pvalue	Count
ko04740	Olfactory transduction	5.06e-22	47
ko04040	Ion channels	8.68e-07	26
ko00982	Drug metabolism - cytochrome P450	2.95e-05	8
ko04080	Neuroactive ligand-receptor interaction	7.52e-05	23
ko05033	Nicotine addiction	0.000115	7
ko04721	Synaptic vesicle cycle	0.000225	9
ko04812	Cytoskeleton proteins	0.000425	29
ko04727	GABAergic synapse	0.001089	9
ko00140	Steroid hormone biosynthesis	0.001298	6
ko00430	Taurine and hypotaurine metabolism	0.005183	3
ko00830	Retinol metabolism	0.011999	5
ko00410	beta-Alanine metabolism	0.016116	4
ko00350	Tyrosine metabolism	0.019812	4
ko04723	Retrograde endocannabinoid signaling	0.020837	9
ko02024	Quorum sensing	0.036144	2
ko04744	Phototransduction	0.040367	3
ko04724	Glutamatergic synapse	0.041462	7
ko99980	Enzymes with EC numbers	0.042228	12
ko00980	Metabolism of xenobiotics by cytochrome P450	0.042562	4
ko00199	Cytochrome P450	0.045725	4

## Sheet: Table S5
Table S5 Significantly enriched GO categories for down-regulated DE-mRNAs in stomach samples of adult group compared with the suckling group in red pandas. The significantly enriched top 60 categories were selected for display
Term ID	Term name	Pvalue	Count
GO:0006959	humoral immune response	2.15e-18	38
GO:0019730	antimicrobial humoral response	1.17e-15	27
GO:0006323	DNA packaging	1.9e-15	31
GO:0071103	DNA conformation change	1.88e-14	36
GO:0000775	chromosome, centromeric region	3.98e-14	30
GO:0006334	nucleosome assembly	6.85e-14	22
GO:0031497	chromatin assembly	1.34e-13	24
GO:0045087	innate immune response	5.47e-13	48
GO:0007059	chromosome segregation	8.39e-13	36
GO:0060337	type I interferon signaling pathway	1.11e-12	15
GO:0071357	cellular response to type I interferon	1.11e-12	15
GO:0048285	organelle fission	2.13e-12	41
GO:0006260	DNA replication	3.21e-12	30
GO:0000280	nuclear division	4.28e-12	38
GO:0098687	chromosomal region	5e-12	34
GO:0000776	kinetochore	6.16e-12	23
GO:0098542	defense response to other organism	7.07e-12	40
GO:0034340	response to type I interferon	7.96e-12	15
GO:0009615	response to virus	9.91e-12	31
GO:0006333	chromatin assembly or disassembly	1.4e-11	24
GO:0034728	nucleosome organization	1.85e-11	23
GO:2000257	regulation of protein activation cascade	1.92e-11	15
GO:0006954	inflammatory response	3.09e-11	43
GO:0031983	vesicle lumen	7.23e-11	37
GO:0140014	mitotic nuclear division	1.56e-10	25
GO:0030449	regulation of complement activation	1.81e-10	14
GO:0060205	cytoplasmic vesicle lumen	1.87e-10	36
GO:0031055	chromatin remodeling at centromere	5.29e-10	12
GO:0044815	DNA packaging complex	5.29e-10	12
GO:0051607	defense response to virus	7.9e-10	20
GO:0034774	secretory granule lumen	9.96e-10	34
GO:0072376	protein activation cascade	1e-09	15
GO:0098813	nuclear chromosome segregation	1.01e-09	28
GO:0065004	protein-DNA complex assembly	1.02e-09	24
GO:0002673	regulation of acute inflammatory response	1.05e-09	19
GO:0000793	condensed chromosome	1.2e-09	25
GO:0031012	extracellular matrix	2.05e-09	34
GO:0061844	antimicrobial humoral immune response mediated by antimicrobial peptide	2.58e-09	17
GO:0034508	centromere complex assembly	3.11e-09	12
GO:0001906	cell killing	3.19e-09	18
GO:0034080	CENP-A containing nucleosome assembly	3.45e-09	11
GO:0061641	CENP-A containing chromatin organization	3.45e-09	11
GO:0000779	condensed chromosome, centromeric region	4.22e-09	15
GO:0002697	regulation of immune effector process	7.48e-09	39
GO:0000070	mitotic sister chromatid segregation	7.56e-09	19
GO:0002443	leukocyte mediated immunity	8.03e-09	48
GO:0002449	lymphocyte mediated immunity	9.08e-09	19
GO:0000819	sister chromatid segregation	9.5e-09	21
GO:0030595	leukocyte chemotaxis	9.5e-09	21
GO:0043062	extracellular structure organization	1.09e-08	36
GO:0050727	regulation of inflammatory response	1.51e-08	37
GO:0071824	protein-DNA complex subunit organization	1.57e-08	25
GO:0006956	complement activation	2.25e-08	10
GO:0050900	leukocyte migration	2.35e-08	31
GO:0002690	positive regulation of leukocyte chemotaxis	2.66e-08	17
GO:0002688	regulation of leukocyte chemotaxis	3.04e-08	19
GO:0060326	cell chemotaxis	3.29e-08	24
GO:0002237	response to molecule of bacterial origin	6.78e-08	37
GO:0050920	regulation of chemotaxis	7.25e-08	25
GO:0006261	DNA-dependent DNA replication	7.86e-08	19

## Sheet: Table S6
Table S6 Significantly enriched KEGG categories for down-regulated DE-mRNAs in stomach samples of adult group compared with the suckling group in red pandas
Term ID	Term name	Pvalue	Count
ko04610	Complement and coagulation cascades	9.62e-12	20
ko05322	Systemic lupus erythematosus	9.62e-12	21
ko03032	DNA replication proteins	5.73e-08	21
ko04613	Neutrophil extracellular trap formation	1.36e-07	20
ko05171	Coronavirus disease - COVID-19	2.04e-07	27
ko05160	Hepatitis C	2.88e-07	21
ko05169	Epstein-Barr virus infection	8.87e-07	24
ko05133	Pertussis	3.15e-06	13
ko04061	Viral protein interaction with cytokine and cytokine receptor	4.21e-06	14
ko04111	Cell cycle - yeast	1.01e-05	13
ko04110	Cell cycle	1.15e-05	17
ko05034	Alcoholism	1.79e-05	17
ko05150	Staphylococcus aureus infection	3.29e-05	12
ko05203	Viral carcinogenesis	3.65e-05	20
ko03460	Fanconi anemia pathway	3.77e-05	10
ko05164	Influenza A	7.91e-05	17
ko00900	Terpenoid backbone biosynthesis	0.00013	6
ko04145	Phagosome	0.000277	15
ko00480	Glutathione metabolism	0.000294	9
ko05170	Human immunodeficiency virus 1 infection	0.000319	19
ko04113	Meiosis - yeast	0.000372	10
ko03030	DNA replication	0.000669	7
ko04612	Antigen processing and presentation	0.00068	9
ko00536	Glycosaminoglycan binding proteins	0.000713	18
ko04090	CD molecules	0.000783	28
ko04515	Cell adhesion molecules	0.000881	14
ko00100	Steroid biosynthesis	0.001217	5
ko04091	Lectins	0.001335	12
ko04062	Chemokine signaling pathway	0.002174	16
ko04060	Cytokine-cytokine receptor interaction	0.003648	20
ko03320	PPAR signaling pathway	0.003884	9
ko04052	Cytokines and growth factors	0.004021	17
ko04668	TNF signaling pathway	0.00447	11
ko04514	Cell adhesion molecules	0.005029	13
ko05130	Pathogenic Escherichia coli infection	0.005318	16
ko03400	DNA repair and recombination proteins	0.005608	24
ko04933	AGE-RAGE signaling pathway in diabetic complications	0.00631	10
ko01524	Platinum drug resistance	0.00647	8
ko05144	Malaria	0.006656	7
ko04217	Necroptosis	0.007544	12
ko04115	p53 signaling pathway	0.007739	8
ko00983	Drug metabolism - other enzymes	0.008986	7
ko00980	Metabolism of xenobiotics by cytochrome P450	0.008987	6
ko04623	Cytosolic DNA-sensing pathway	0.012417	6
ko00537	Glycosylphosphatidylinositol (GPI)-anchored proteins	0.012673	8
ko05143	African trypanosomiasis	0.013421	5
ko05204	Chemical carcinogenesis	0.01374	6
ko05162	Measles	0.015126	11
ko05146	Amoebiasis	0.015688	9
ko05418	Fluid shear stress and atherosclerosis	0.016889	11
ko00240	Pyrimidine metabolism	0.020017	6
ko00535	Proteoglycans	0.020017	6
ko05163	Human cytomegalovirus infection	0.022875	15
ko00533	Glycosaminoglycan biosynthesis - keratan sulfate	0.023443	3
ko00604	Glycosphingolipid biosynthesis - ganglio series	0.023443	3
ko00982	Drug metabolism - cytochrome P450	0.028429	5
ko04974	Protein digestion and absorption	0.030655	8
ko04670	Leukocyte transendothelial migration	0.031961	9
ko04215	Apoptosis - multiple species	0.032544	4
ko04622	RIG-I-like receptor signaling pathway	0.032684	6
ko00040	Pentose and glucuronate interconversions	0.038293	3
ko00830	Retinol metabolism	0.040445	5
ko03050	Proteasome	0.040445	5
ko04979	Cholesterol metabolism	0.040445	5
ko04540	Gap junction	0.043978	7
ko05161	Hepatitis B	0.045652	11

## Sheet: Table S7
Table S7 DE-mRNAs related to digestion and metabolism in stomach samples of adult group compared with the suckling group in red pandas
Gene	Gene name	Up or down	Padj
SLC5A4	Solute Carrier Family 5 Member 4	up	0.042933
SLC38A5	Solute Carrier Family 38 Member 5	up	0.002096
SLC16A10	Solute Carrier Family 16 Member 10	up	0.011189
SLC43A1	Solute Carrier Family 43 Member 1	up	0.043346
PGA5	Pepsinogen A5	up	4.45e-07
PGB	pepsinogen B	up	0.000183
PGC	Progastricsin	up	1.57e-12
GRP	Gastrin Releasing Peptide	down	0.026084
CCKAR	Cholecystokinin A Receptor	down	0.000725

## Sheet: Table S8
Table S8 Primer sequences of 9 DE-mRNAs between two different feeding periods in red pandas for real-time PCR
Gene name	Sequences of primers
SLC38A5-F	CGAACTCCCCCTGGTTATCG
SLC38A5-R	AGCTTGCCCAACAGTCTCAG
SLC16A10-F	GCTAGAGGGAACTGAGGCGA
SLC16A10-R	CCATGCCATAGTAAACTGCTGA
SLC43A1-F	AGCTCCTGACTCCACTTCTCT
SLC43A1-R	ATGTAGCCGATGAGAGGGCA
PGA5-F	GTGGCTTGGTGTGGCAATGG
PGA5-R	TCAACGGCATCGACTACCCG
PGC-F	GATGGTGGGCATGCTCTGTA
PGC-R	CTGGAAGGTCAAGACGGGAG
SLC5A4-F	ACTCTCGTAGCCTCCCACTT
SLC5A4-R	ACACTGAGGATTTGACCAGGC
CCKAR-F	GCACCGTAATGACCAGGGAA
CCKAR-R	TGGTCCCCGTTAGTCTTTGC
GAPDH-F	TCCATGCCATCACTGCCAC
GAPDH-R	GCAGGGATGATGTTCTGGGC

## Sheet: Table S9
Table S9 Significantly enriched GO categories for up-regulated DE-mRNAs in stomach samples of adult group compared with the suckling group in ferrets. The significantly enriched top 60 categories were selected for display
Term ID	Term name	Pvalue	Count
GO:0001772	immunological synapse	1.56e-09	19
GO:0042101	T cell receptor complex	5.99e-08	9
GO:0004672	protein kinase activity	6.29e-07	100
GO:0050852	T cell receptor signaling pathway	3.57e-06	19
GO:0005096	GTPase activator activity	6.72e-06	41
GO:0035556	intracellular signal transduction	9e-06	61
GO:0043547	positive regulation of GTPase activity	1.25e-05	49
GO:0016301	kinase activity	1.93e-05	71
GO:0004715	non-membrane spanning protein tyrosine kinase activity	5.05e-05	14
GO:0050853	B cell receptor signaling pathway	5.43e-05	11
GO:0016310	phosphorylation	5.68e-05	70
GO:0005085	guanyl-nucleotide exchange factor activity	8.39e-05	37
GO:0008081	phosphoric diester hydrolase activity	8.75e-05	18
GO:0030054	cell junction	0.000167	63
GO:0009897	external side of plasma membrane	0.000189	37
GO:0035335	peptidyl-tyrosine dephosphorylation	0.000194	23
GO:0006470	protein dephosphorylation	0.0002	33
GO:0055085	transmembrane transport	0.000377	88
GO:0038083	peptidyl-tyrosine autophosphorylation	0.000384	7
GO:0004725	protein tyrosine phosphatase activity	0.000402	23
GO:0004674	protein serine/threonine kinase activity	0.000446	56
GO:0004402	histone acetyltransferase activity	0.000463	10
GO:0042110	T cell activation	0.000463	10
GO:0045295	gamma-catenin binding	0.000482	6
GO:0030217	T cell differentiation	0.000498	12
GO:0006814	sodium ion transport	0.000649	19
GO:0008509	anion transmembrane transporter activity	0.000685	7
GO:2000114	regulation of establishment of cell polarity	0.000685	7
GO:0006955	immune response	0.000726	36
GO:0002250	adaptive immune response	0.000755	14
GO:0003707	steroid hormone receptor activity	0.000954	15
GO:0050870	positive regulation of T cell activation	0.001148	7
GO:0046777	protein autophosphorylation	0.001214	28
GO:0042100	B cell proliferation	0.001698	6
GO:0016311	dephosphorylation	0.001726	31
GO:0032753	positive regulation of interleukin-4 production	0.001728	8
GO:0030672	synaptic vesicle membrane	0.001782	10
GO:0005216	ion channel activity	0.001859	37
GO:0045211	postsynaptic membrane	0.001929	23
GO:0045893	positive regulation of transcription	0.002053	80
GO:0004497	monooxygenase activity	0.002078	18
GO:0005911	cell-cell junction	0.002162	31
GO:0030509	BMP signaling pathway	0.00234	14
GO:0007166	cell surface receptor signaling pathway	0.002569	24
GO:0004435	phosphatidylinositol phospholipase C activity	0.002772	7
GO:1901216	positive regulation of neuron death	0.002772	7
GO:0017124	SH3 domain binding	0.003224	15
GO:0032743	positive regulation of interleukin-2 production	0.003897	9
GO:0030100	regulation of endocytosis	0.004056	7
GO:0031295	T cell costimulation	0.004056	7
GO:0042113	B cell activation	0.004056	7
GO:0008013	beta-catenin binding	0.004169	16
GO:0045060	negative thymic T cell selection	0.004258	5
GO:0140289	protein mono-ADP-ribosylation	0.004258	5
GO:1902043	positive regulation of extrinsic apoptotic signaling pathway via death domain receptors	0.004258	5
GO:0019221	cytokine-mediated signaling pathway	0.00441	17
GO:0015299	solute:proton antiporter activity	0.004431	6
GO:1990404	protein ADP-ribosylase activity	0.004431	6
GO:0000902	cell morphogenesis	0.004596	15
GO:0000149	SNARE binding	0.004786	8

[truncated: 30 more sheets: Table S10, Table S11, Table S12, Table S13, Table S14, Table S15, Table S16, Table S17, Table S18, Table S19, Table S20, Table S21, Table S22, Table S23, Table S24, Table S25, Table S26, Table S27, Table S28, Table S29 …]
